# Supplementary material for: PDGFRα Enhanced Infection of Breast Cancer Cells with Human Cytomegalovirus but Infection of Fibroblasts Increased Prometastatic Inflammation Involving Lysophosphatidate Signaling
Source: Int J Mol Sci. 2021 Sep 10;22(18):9817. doi: 10.3390/ijms22189817 (PMC8471290; doi:10.3390/ijms22189817)
Supplement: Supplementary file 1 [file ijms-22-09817-s001.zip]

Archive with 1 entries (1 files):
- ijms-1363940-supplementary.pdf
